# Supplementary material for: Efficacy of Functional Re-Education as a Treatment for Infantile Flexible Flatfoot: Systematic Review
Source: Children (Basel). 2024 Dec 24;12(1):8. doi: 10.3390/children12010008 (PMC11763734; doi:10.3390/children12010008)
Supplement: Supplementary file 1 [file children-12-00008-s001.zip]

Archive with 1 entries (1 files):
- children-3348069-supplementary.pdf
